# Supplementary material for: A Multiphase Composite for High-Performance Alkaline Zinc Batteries
Source: Molecules. 2026 May 26;31(11):1829. doi: 10.3390/molecules31111829 (PMC13258467; doi:10.3390/molecules31111829)
Supplement: Supplementary file 1 [file molecules-31-01829-s001.zip]

Archive with 1 entries (1 files):
- molecules-4326525-supplementary.pdf
